# Supplementary material for: 2-Chloro-4-(1H-pyrazol-1-yl)-5-(trifluoro­meth­yl)pyrimidine
Source: Acta Crystallogr Sect E Struct Rep Online. 2010 May 26;66(Pt 6):o1448. doi: 10.1107/S1600536810018854 (PMC2979378; doi:10.1107/S1600536810018854)
Supplement: Supplementary file 2 [file e-66-o1448-Isup2.hkl]

# 
# h,k,l, Fc-squared, Fo-squared, sigma(Fo-squared) and status flag 
# 
data_I
_shelx_title ' pflj135_0m in P2(1)2(1)2(1)' 
_shelx_refln_list_code          4 
_shelx_F_calc_maximum       99.64 
_exptl_crystal_F_000       496.00 
_reflns_d_resolution_high  0.8735 
 
loop_ 
 _symmetry_equiv_pos_as_xyz 
 'x, y, z' 
 'x+1/2, -y+1/2, -z' 
 '-x, y+1/2, -z+1/2' 
 '-x+1/2, -y, z+1/2' 
 
_cell_length_a     5.5776 
_cell_length_b     7.7117 
_cell_length_c    21.8335 
_cell_angle_alpha  90.000 
_cell_angle_beta   90.000 
_cell_angle_gamma  90.000 
 
_shelx_F_squared_multiplier     1.000 
 
loop_ 
 _refln_index_h 
 _refln_index_k 
 _refln_index_l 
 _refln_F_squared_calc 
 _refln_F_squared_meas 
 _refln_F_squared_sigma 
 _refln_observed_status 
   2   0   0      431.26      453.51     20.59 o 
   6   0   0      143.63      189.75     23.15 o 
   1   1   0      704.55      679.45     13.09 o 
   2   1   0       95.46       99.91      5.05 o 
   3   1   0      444.54      474.09     22.70 o 
   5   1   0        2.03       -3.15      7.91 o 
   6   1   0       33.92       52.78     16.97 o 
   0   2   0     9003.42     8480.67    170.82 o 
   1   2   0      220.01      198.01      4.69 o 
   2   2   0       96.21      103.32      6.01 o 
   3   2   0     2644.89     2736.28    112.85 o 
   5   2   0      108.48      106.96     13.08 o 
   6   2   0       11.15        0.74      8.11 o 
   1   3   0     1366.30     1450.74     33.96 o 
   2   3   0      173.45      171.36     16.14 o 
   3   3   0        2.61        0.56      5.45 o 
   4   3   0      200.19      190.64     19.48 o 
   5   3   0      456.81      453.03     19.98 o 
   0   4   0     1328.16     1329.02     60.43 o 
   1   4   0      855.60     1003.82     33.98 o 
   2   4   0      203.63      201.16     14.19 o 
   3   4   0     2191.41     2022.05     55.25 o 
   4   4   0        2.24        2.03      5.99 o 
   5   4   0       12.47       10.88      5.26 o 
   1   5   0        3.74        2.71      4.97 o 
   2   5   0       66.21       64.90      5.80 o 
   3   5   0        0.24        2.39      4.38 o 
   4   5   0      111.24      101.05      9.84 o 
   5   5   0       30.15       25.08      6.01 o 
   0   6   0      408.80      400.31     20.25 o 
   1   6   0      120.62      108.59      7.95 o 
   2   6   0       97.00       90.37      6.22 o 
   3   6   0      210.32      242.51      9.32 o 
   4   6   0       20.37       27.82      5.02 o 
   1   7   0       20.66       26.75      4.77 o 
   2   7   0        0.96        0.65      4.51 o 
   3   7   0        0.80        1.60      4.27 o 
   0   8   0       74.98       80.30      8.03 o 
   1   8   0       55.23       52.09      4.66 o 
   2   8   0       10.21        7.87      4.47 o 
   1   0   1     1221.87     1167.86     25.65 o 
   2   0   1      506.97      506.06     15.73 o 
   3   0   1      500.95      565.91     26.38 o 
   5   0   1       73.01       81.01      9.59 o 
   6   0   1       38.28       67.50     10.46 o 
  -6   1   1       73.07      115.59     32.05 o 
  -5   1   1       74.80       63.14      9.68 o 
  -3   1   1     1444.09     1476.37     61.21 o 
  -2   1   1      345.40      375.81     12.27 o 
  -1   1   1     1921.89     1855.70     37.51 o 
   0   1   1     2112.37     2046.91     35.76 o 
   1   1   1     1889.41     1775.64     33.27 o 
   2   1   1      297.24      328.73     11.52 o 
   3   1   1     1419.13     1479.60     63.10 o 
   5   1   1       93.88       96.05     11.01 o 
   6   1   1       84.25      128.78     14.60 o 
  -6   2   1        2.25       -2.11     21.03 o 
  -5   2   1      226.39      225.06     15.29 o 
  -3   2   1      204.03      212.37      9.28 o 
  -2   2   1      808.79      828.26     27.42 o 
  -1   2   1     2815.62     2710.42     45.32 o 
   0   2   1      899.68      841.59     14.83 o 
   1   2   1     3013.65     2881.57     45.21 o 
   2   2   1      863.70      912.97     27.43 o 
   3   2   1      217.27      227.48     15.69 o 
   5   2   1      191.75      204.26     15.26 o 
   6   2   1        1.73       -3.05     11.91 o 
  -6   3   1      125.14      137.78     15.69 o 
  -5   3   1       10.09        0.34      5.28 o 
  -4   3   1      569.99      542.49     20.82 o 
  -3   3   1      235.21      234.60     17.36 o 
  -2   3   1      905.78      922.96     23.46 o 
  -1   3   1      351.54      367.82     11.27 o 
   0   3   1     2307.00     2436.63     64.60 o 
   1   3   1      356.45      374.26     10.89 o 
   2   3   1      979.34      996.24     31.43 o 
   3   3   1      252.76      268.43     19.81 o 
   4   3   1      578.06      549.88     30.38 o 
   5   3   1       12.39       12.48     19.92 o 
  -5   4   1      134.71      125.78      8.61 o 
  -4   4   1       88.01       90.41      8.06 o 
  -3   4   1      123.07      100.60      9.87 o 
  -2   4   1     1172.83     1144.39     51.75 o 
  -1   4   1       10.86        8.90      4.05 o 
   0   4   1      149.26      155.90      9.79 o 
   1   4   1        5.67        2.13      2.63 o 
   2   4   1     1032.27     1081.50     37.68 o 
   3   4   1      115.53      120.59     10.40 o 
   4   4   1       61.77       64.34     10.68 o 
   5   4   1      126.68      130.70      8.87 o 
  -5   5   1       81.45       73.48     11.41 o 
  -4   5   1       10.04        6.57      5.90 o 
  -3   5   1      109.11      109.69      7.74 o 
  -2   5   1      267.74      249.89      9.19 o 
  -1   5   1      205.21      190.80     12.39 o 
   0   5   1        2.38        2.24      4.79 o 
   1   5   1      180.31      158.25     15.58 o 
   2   5   1      261.28      231.70     11.28 o 
   3   5   1      123.65      132.81      8.32 o 
   4   5   1        9.93        4.79      5.96 o 
   5   5   1       85.51       74.94     12.07 o 
  -4   6   1       28.31       25.61      6.05 o 
  -3   6   1       60.76       65.48      5.73 o 
  -2   6   1      411.72      415.83     13.12 o 
  -1   6   1      293.99      286.88     10.91 o 
   0   6   1      243.47      232.48     16.14 o 
   1   6   1      282.61      266.62      8.05 o 
   2   6   1      351.23      384.66      9.92 o 
   3   6   1       66.78       58.06      5.51 o 
   4   6   1       41.81       45.87      5.50 o 
  -3   7   1       44.89       45.26      5.28 o 
  -2   7   1        7.25        5.62      3.67 o 
  -1   7   1      381.13      404.10     11.08 o 
   0   7   1      847.06      870.91     17.92 o 
   1   7   1      377.41      388.25      9.71 o 
   2   7   1       11.01       17.05      5.00 o 
   3   7   1       40.41       41.25      5.34 o 
  -2   8   1       66.53       70.92      5.97 o 
  -1   8   1       16.15       19.44      5.79 o 
   0   8   1       97.99       98.90      6.06 o 
   1   8   1       17.44       15.71      3.90 o 
   2   8   1       62.94       75.22      6.37 o 
   0   0   2      136.87      149.22      5.45 o 
   1   0   2       65.00       64.61      3.26 o 
   2   0   2     4512.53     4555.32    181.63 o 
   3   0   2      873.79     1001.83     44.63 o 
   5   0   2       21.41       33.11      8.76 o 
   6   0   2       33.76       55.07     11.52 o 
  -6   1   2       21.16       37.00     15.58 o 
  -5   1   2       76.49       71.77      9.79 o 
  -3   1   2      867.84     1015.85     43.63 o 
  -2   1   2      370.73      416.15     13.18 o 
  -1   1   2     3870.11     3932.96     70.73 o 
   0   1   2       25.74       28.92      1.19 o 
   1   1   2     4031.18     3865.21    100.17 o 
   2   1   2      293.75      327.30     19.81 o 
   3   1   2      831.75      940.07     44.63 o 
   5   1   2       81.70       71.63      9.78 o 
   6   1   2       22.07       45.74     12.91 o 
  -6   2   2       15.76       14.35      7.91 o 
  -5   2   2      372.94      378.03     18.92 o 
  -3   2   2      482.18      475.21     22.93 o 
  -2   2   2      239.27      247.04     10.35 o 
  -1   2   2     3478.44     3381.03     53.38 o 
   0   2   2      469.80      436.43      7.71 o 
   1   2   2     3388.85     3247.53     66.63 o 
   2   2   2      235.97      248.84     16.58 o 
   3   2   2      361.84      379.05     24.26 o 
   5   2   2      375.69      401.77     18.88 o 
   6   2   2       17.94       15.90      9.35 o 
  -5   3   2      128.81      114.48     13.40 o 
  -4   3   2      904.27      848.35     21.94 o 
  -3   3   2      138.35      124.18      8.13 o 
  -2   3   2     1570.48     1634.74     38.22 o 
  -1   3   2     1029.12     1055.25     25.33 o 
   0   3   2      240.44      211.64      7.50 o 
   1   3   2      948.18      966.48     28.45 o 
   2   3   2     1497.66     1622.69     49.56 o 
   3   3   2      146.94      146.01     15.36 o 
   4   3   2      885.03      848.86     42.62 o 
   5   3   2      133.90      137.22     13.97 o 
  -5   4   2      130.62      142.84      8.70 o 
  -4   4   2      116.76      113.52      8.15 o 
  -3   4   2       17.59       15.91      5.61 o 
  -2   4   2      750.18      682.65     35.72 o 
  -1   4   2      778.31      761.26     27.42 o 
   0   4   2      276.95      261.20     12.70 o 
   1   4   2      751.95      773.84     23.92 o 
   2   4   2      719.28      698.84     25.80 o 
   3   4   2        7.40        9.62      5.93 o 
   4   4   2      110.02      102.23     10.35 o 
   5   4   2      139.72      152.69     18.25 o 
  -5   5   2        3.36       -1.88      4.01 o 
  -4   5   2      274.17      273.50     13.87 o 
  -3   5   2      223.24      225.78     15.69 o 
  -2   5   2      147.51      143.97      8.10 o 
  -1   5   2      933.16      855.82     44.29 o 
   0   5   2       33.92       38.83      7.16 o 
   1   5   2      836.34      741.97     40.95 o 
   2   5   2      154.51      145.29     15.64 o 
   3   5   2      232.83      236.60      9.02 o 
   4   5   2      284.21      304.28     13.75 o 
   5   5   2        6.88        2.38      8.40 o 
  -4   6   2       57.06       65.99      7.46 o 
  -3   6   2      162.17      169.01     10.86 o 
  -2   6   2      357.75      371.97     12.69 o 
  -1   6   2       51.44       52.87      5.01 o 
   0   6   2        6.82        1.34      7.46 o 
   1   6   2       57.05       48.12      4.37 o 
   2   6   2      372.86      385.79     11.46 o 
   3   6   2      146.86      163.79      8.00 o 
   4   6   2       54.47       65.88      6.08 o 
  -3   7   2       81.12       93.10      8.02 o 
  -2   7   2      410.22      416.39      9.88 o 
  -1   7   2      695.87      721.22     15.56 o 
   0   7   2       30.72       25.32      4.28 o 
   1   7   2      680.18      687.03     12.45 o 
   2   7   2      462.34      475.42     13.72 o 
   3   7   2       81.42       90.61      6.08 o 
  -2   8   2       41.87       45.74      5.11 o 
  -1   8   2       57.26       64.95      4.97 o 
   0   8   2       29.27       31.87      4.44 o 
   1   8   2       68.26       66.40      6.09 o 
   2   8   2       34.48       37.26      5.10 o 
   1   0   3     2905.89     2886.92    109.62 o 
   2   0   3     5430.22     5587.86    222.58 o 
   3   0   3      106.77      138.78     11.57 o 
   5   0   3       21.05       27.28      8.56 o 
   6   0   3       59.44       73.09      9.99 o 
  -6   1   3       80.12      100.44     31.66 o 
  -5   1   3       32.26       24.46      8.46 o 
  -3   1   3      473.03      511.71     26.60 o 
  -2   1   3      185.78      205.77     13.69 o 
  -1   1   3     6522.51     6590.23    116.85 o 
   0   1   3     2634.58     2572.48     39.88 o 
   1   1   3     6647.15     6351.71    173.67 o 
   2   1   3      236.16      263.09     15.36 o 
   3   1   3      523.48      532.41     27.93 o 
   5   1   3       17.81       17.48      8.38 o 
   6   1   3       66.50      131.33     13.91 o 
  -6   2   3       17.36       12.45      8.55 o 
  -5   2   3      481.28      485.21     15.57 o 
  -4   2   3       13.07       -1.71     10.24 o 
  -3   2   3       15.82       13.80      5.34 o 
  -2   2   3      218.42      224.90      7.46 o 
  -1   2   3      197.02      192.92      4.91 o 
   0   2   3      834.09      785.92     14.05 o 
   1   2   3      233.60      231.37     10.68 o 
   2   2   3      206.92      219.69     15.91 o 
   3   2   3       23.77       25.15      7.57 o 
   4   2   3       18.48       11.02      6.45 o 
   5   2   3      461.01      461.81     20.54 o 
   6   2   3       16.17       31.87      8.30 o 
  -5   3   3      113.45      103.99      8.25 o 
  -4   3   3      223.20      218.59     10.13 o 
  -3   3   3      171.32      154.25     13.02 o 
  -2   3   3      614.79      691.73     19.00 o 
  -1   3   3      586.15      605.15     21.72 o 
   0   3   3      390.93      364.18     10.92 o 
   1   3   3      605.78      635.68     18.16 o 
   2   3   3      733.17      782.81     38.62 o 
   3   3   3      143.81      141.34     16.47 o 
   4   3   3      229.06      252.88     19.89 o 
   5   3   3      114.79       98.45     11.09 o 
  -5   4   3      371.04      362.62     12.64 o 
  -4   4   3      491.70      508.61     15.41 o 
  -3   4   3      162.92      144.37      9.07 o 
  -2   4   3      522.06      465.75     27.71 o 
  -1   4   3      418.81      456.65     18.45 o 
   0   4   3     1881.11     1876.74     57.80 o 
   1   4   3      406.06      407.88     23.93 o 
   2   4   3      515.30      495.91     32.05 o 
   3   4   3      155.06      163.42     11.93 o 
   4   4   3      431.27      428.67     17.99 o 
   5   4   3      365.40      353.68     24.15 o 
  -5   5   3       73.05       67.44      6.14 o 
  -4   5   3        3.09        3.38      4.51 o 
  -3   5   3      275.33      284.90      8.36 o 
  -2   5   3      232.31      216.57     11.62 o 
  -1   5   3       94.34       98.28      9.60 o 
   0   5   3      678.52      678.70     26.75 o 
   1   5   3       73.29       61.10     10.68 o 
   2   5   3      238.69      235.95     14.33 o 
   3   5   3      318.31      317.31     10.08 o 
   4   5   3        3.38        5.73      4.24 o 
   5   5   3       68.52       77.99      7.07 o 
  -4   6   3      141.21      149.57     11.57 o 
  -3   6   3       95.51       99.15      9.11 o 
  -2   6   3      333.43      340.56      9.13 o 
  -1   6   3     1012.03      944.60     18.44 o 
   0   6   3       32.57       36.12      5.13 o 
   1   6   3      958.16      896.95     18.24 o 
   2   6   3      344.55      368.27     11.00 o 
   3   6   3      106.40      103.58      6.90 o 
   4   6   3      121.60      128.75      7.53 o 
  -3   7   3        4.62        4.49      4.86 o 
  -2   7   3      374.04      400.56     10.81 o 
  -1   7   3      326.07      342.25     11.93 o 
   0   7   3      623.77      606.94     13.51 o 
   1   7   3      323.03      324.92      8.06 o 
   2   7   3      369.32      412.46     12.96 o 
   3   7   3        5.62       12.24      3.98 o 
  -2   8   3      117.93      128.89      6.84 o 
  -1   8   3      137.99      158.22      6.70 o 
   0   8   3        0.01       -3.26      3.76 o 
   1   8   3      123.70      128.21      7.83 o 
   2   8   3      102.12       89.82      6.29 o 
   0   0   4     2143.98     2239.11     44.34 o 
   1   0   4     5395.89     5172.99    144.95 o 
   2   0   4       26.92       31.83      5.56 o 
   3   0   4      948.93     1056.03     49.08 o 
   5   0   4       41.15       40.75      8.57 o 
   6   0   4      292.59      340.66     23.15 o 
  -6   1   4       48.75       41.99     11.44 o 
  -5   1   4       87.29       74.25      9.55 o 
  -3   1   4        9.55       18.14      6.01 o 
  -2   1   4      879.66      842.49     27.42 o 
  -1   1   4     5483.51     5445.54     97.96 o 
   0   1   4     1442.93     1543.85     24.39 o 
   1   1   4     5533.18     5328.87    138.72 o 
   2   1   4      833.98      805.74     39.06 o 
   3   1   4       12.16       12.58      5.79 o 
   4   1   4      322.08      315.51     16.36 o 
   5   1   4       86.06       79.84     10.03 o 
   6   1   4       42.54       64.22      9.24 o 
  -6   2   4       29.08       24.94      5.93 o 
  -5   2   4       91.70      103.81      8.23 o 
  -4   2   4       33.60       28.12     14.25 o 
  -3   2   4      533.70      491.01     28.27 o 
  -2   2   4      479.05      489.04     11.85 o 
  -1   2   4      994.29     1026.77     20.40 o 
   0   2   4      557.72      569.69     10.74 o 
   1   2   4      954.09     1001.90     31.00 o 
   2   2   4      459.06      467.86     26.93 o 
   3   2   4      627.67      598.07     32.05 o 
   4   2   4       36.26       51.68     28.05 o 
   5   2   4      109.68      128.76     13.18 o 
   6   2   4       25.20       29.71      8.06 o 
  -5   3   4       89.43       87.97      9.19 o 
  -4   3   4      567.42      552.20     16.74 o 
  -3   3   4      117.09      114.63     12.35 o 
  -2   3   4     2593.06     2732.91     80.82 o 
  -1   3   4     2541.83     2574.30     75.31 o 
   0   3   4     2448.17     2384.39     53.66 o 
   1   3   4     2560.10     2487.66    103.28 o 
   2   3   4     2626.06     2717.03    117.41 o 
   3   3   4      107.41      107.95     15.69 o 
   4   3   4      656.47      610.34     19.70 o 
   5   3   4       87.67       79.79     13.13 o 
  -5   4   4       43.04       43.20      8.78 o 
  -4   4   4       30.53       25.68      5.11 o 
  -3   4   4      191.70      176.62     12.35 o 
  -2   4   4      535.03      537.31     30.60 o 
  -1   4   4      413.53      430.97     18.37 o 
   0   4   4      716.53      615.03     22.93 o 
   1   4   4      447.53      446.16     23.93 o 
   2   4   4      444.74      510.60     33.50 o 
   3   4   4      160.66      153.13     14.80 o 
   4   4   4       29.75       28.66      6.17 o 
   5   4   4       40.24       46.52     12.58 o 
  -5   5   4       27.55       24.17      4.50 o 
  -4   5   4       61.80       53.58      5.80 o 
  -3   5   4      379.97      372.17     13.93 o 
  -2   5   4        4.79        5.31      4.86 o 
  -1   5   4     1955.71     1740.80     83.80 o 
   0   5   4       43.35       35.00      6.79 o 
   1   5   4     2055.75     1875.57     80.80 o 
   2   5   4        6.54        1.79      6.65 o 
   3   5   4      362.84      350.56     10.81 o 
   4   5   4       56.53       53.18      5.34 o 
   5   5   4       34.12       31.02      4.29 o 
  -4   6   4       48.04       50.97      7.90 o 
  -3   6   4      358.49      363.47     20.14 o 
  -2   6   4       12.90        6.28      4.04 o 
  -1   6   4      104.97      100.50      6.32 o 
   0   6   4      691.68      616.14     13.88 o 
   1   6   4       86.26       83.29      5.39 o 
   2   6   4       22.08       27.37      4.55 o 
   3   6   4      368.84      374.77     11.23 o 
   4   6   4       49.09       54.75      5.48 o 
  -3   7   4       42.06       41.84      6.89 o 
  -2   7   4      290.89      333.80     11.79 o 
  -1   7   4      180.56      180.48      9.23 o 
   0   7   4        0.28        2.03      4.67 o 
   1   7   4      186.76      176.83      7.34 o 
   2   7   4      308.35      344.98     10.56 o 
   3   7   4       42.73       41.98      4.62 o 
  -2   8   4       47.44       49.94      4.99 o 
  -1   8   4       55.01       55.42      4.98 o 
   0   8   4       37.19       34.26      4.31 o 
   1   8   4       65.95       58.83      5.34 o 
   2   8   4       57.82       56.30      5.75 o 
   1   0   5      252.76      241.56      7.19 o 
   2   0   5     1208.60     1202.97     38.01 o 
   3   0   5      311.49      345.33     21.92 o 
   4   0   5      139.80      115.92      8.52 o 
   5   0   5        0.95       -2.01      5.53 o 
   6   0   5       26.90       26.59      5.72 o 
  -6   1   5       54.17       50.37      9.27 o 
  -5   1   5      354.35      338.75     12.73 o 
  -4   1   5       33.16       26.85      5.21 o 
  -3   1   5       22.35       41.07      8.35 o 
  -2   1   5      213.87      192.85      9.86 o 
  -1   1   5     9792.64     9897.02    157.77 o 
   0   1   5      742.74      760.18     12.65 o 
   1   1   5     9928.30    10443.00    394.52 o 
   2   1   5      222.58      196.76     14.36 o 
   3   1   5       48.19       60.88      9.57 o 
   4   1   5       31.45       27.32      5.80 o 
   5   1   5      358.39      341.47     19.14 o 
   6   1   5       43.35       40.22      7.32 o 
  -6   2   5       39.91       41.67      5.49 o 
  -5   2   5      247.12      239.99     13.11 o 
  -4   2   5       58.04       45.60      8.40 o 
  -3   2   5        8.11       11.69      6.45 o 
  -2   2   5      677.27      748.70     20.11 o 
  -1   2   5     1682.51     1734.45     39.89 o 
   0   2   5      173.93      179.23      4.43 o 
   1   2   5     1879.16     1898.83     76.46 o 
   2   2   5      631.63      740.19     38.40 o 
   3   2   5        4.18        9.57      7.46 o 
   4   2   5       49.22       36.10      6.71 o 
   5   2   5      253.90      245.46     12.20 o 
   6   2   5       38.42       40.60      8.79 o 
  -5   3   5      202.51      236.56     15.91 o 
  -4   3   5       93.59      100.86      9.75 o 
  -3   3   5      532.61      494.79     29.38 o 
  -2   3   5     1021.05     1026.21     28.06 o 
  -1   3   5      570.26      613.69     21.72 o 
   0   3   5      756.15      764.35     23.17 o 
   1   3   5      540.15      556.89     27.04 o 
   2   3   5     1011.32     1038.22     51.75 o 
   3   3   5      526.49      540.31     34.28 o 
   4   3   5       90.81       97.65     14.99 o 
   5   3   5      185.00      187.49     12.86 o 
  -5   4   5      100.19       89.32      8.83 o 
  -4   4   5      393.35      417.70     13.86 o 
  -3   4   5      139.82      138.45      8.89 o 
  -2   4   5      372.20      350.82     17.65 o 
  -1   4   5      521.89      530.43     21.84 o 
   0   4   5       11.00        7.93      3.74 o 
   1   4   5      559.80      587.28     28.49 o 
   2   4   5      433.06      446.27     29.71 o 
   3   4   5      133.36      141.77      7.95 o 
   4   4   5      370.47      370.69     13.71 o 
   5   4   5      110.02      118.36     22.54 o 
  -5   5   5       51.55       43.13      5.58 o 
  -4   5   5      196.80      197.01     10.77 o 
  -3   5   5       23.54       21.94      4.53 o 
  -2   5   5      262.94      244.53      9.74 o 
  -1   5   5      205.97      199.64     13.57 o 
   0   5   5      213.88      195.76     17.25 o 
   1   5   5      220.82      192.42     16.25 o 
   2   5   5      266.27      267.57     13.68 o 
   3   5   5       26.27       31.60      4.64 o 
   4   5   5      196.15      183.22     14.77 o 
   5   5   5       46.26       36.03      5.51 o 
  -4   6   5       93.70      100.27      9.90 o 
  -3   6   5       94.43      110.29     12.24 o 
  -2   6   5      161.39      166.78      7.53 o 
  -1   6   5      106.80      104.45      7.12 o 
   0   6   5      543.63      524.01     10.21 o 
   1   6   5      126.48      125.18      6.05 o 
   2   6   5      183.52      196.09      8.39 o 
   3   6   5       91.37      104.57      6.89 o 
   4   6   5       95.98       95.49      5.78 o 
  -3   7   5       25.49       21.70      8.46 o 
  -2   7   5      335.68      348.32     11.64 o 
  -1   7   5      176.19      190.36      9.37 o 
   0   7   5        9.95        7.76      4.87 o 
   1   7   5      181.32      175.89      7.81 o 
   2   7   5      322.84      347.61     12.16 o 
   3   7   5       24.93       23.14      4.05 o 
  -2   8   5       74.46       82.85      7.08 o 
  -1   8   5      183.47      218.31      7.34 o 
   0   8   5       30.85       28.92      4.16 o 
   1   8   5      195.21      201.98     11.37 o 
   2   8   5       65.75       72.31      5.66 o 
   0   0   6     9666.27    11081.48    258.35 o 
   1   0   6     2826.67     2853.15     52.96 o 
   2   0   6     3427.66     3671.62    106.43 o 
   3   0   6       16.42       24.71      7.90 o 
   4   0   6      117.60       94.15     10.80 o 
   5   0   6      286.50      303.24     12.18 o 
   6   0   6      106.29      104.59      9.43 o 
  -6   1   6       27.96       29.25      5.25 o 
  -5   1   6        0.22       -3.28      5.06 o 
  -4   1   6      209.64      191.08     13.24 o 
  -3   1   6      237.26      226.59     17.47 o 
  -2   1   6      542.19      566.42     21.17 o 
  -1   1   6     2292.63     2460.94     53.44 o 
   0   1   6     1210.79     1224.54     19.75 o 
   1   1   6     2064.55     2183.40     99.05 o 
   2   1   6      588.43      590.39     30.72 o 
   3   1   6      226.86      214.57     17.81 o 
   4   1   6      218.12      209.56     14.47 o 
   5   1   6        0.59       -2.97      7.56 o 
   6   1   6       25.11       17.25      7.90 o 
  -6   2   6       12.69       12.27      6.84 o 
  -5   2   6      176.51      156.79     11.34 o 
  -4   2   6       28.67       17.35      5.93 o 
  -3   2   6      998.08     1041.78     50.30 o 
  -2   2   6      617.54      671.36     24.63 o 
  -1   2   6     1516.85     1558.79     35.90 o 
   0   2   6     2531.93     2548.62     41.47 o 
   1   2   6     1639.97     1626.17     69.11 o 
   2   2   6      644.46      682.65     36.06 o 
   3   2   6      986.78     1002.50     52.31 o 
   4   2   6       32.50       29.45      6.68 o 
   5   2   6      213.92      203.94     16.58 o 
   6   2   6       12.58       15.58      7.79 o 
  -5   3   6       11.23       10.97      5.90 o 
  -4   3   6      357.36      366.23     10.67 o 
  -3   3   6       75.73       70.34     11.13 o 
  -2   3   6      176.26      152.87      7.86 o 
  -1   3   6      785.67      795.47     20.37 o 
   0   3   6       38.87       49.35      3.45 o 
   1   3   6      715.93      764.81     26.04 o 
   2   3   6      223.47      224.03     19.03 o 
   3   3   6       73.19       71.56     14.69 o 
   4   3   6      436.04      432.82     13.32 o 
   5   3   6       12.25       -3.63      6.96 o 
  -5   4   6       83.07       83.47      9.68 o 
  -4   4   6      109.66      120.38      9.46 o 
  -3   4   6      634.03      616.97     15.93 o 
  -2   4   6      170.55      147.09     11.32 o 
  -1   4   6      315.85      291.85     14.95 o 
   0   4   6      296.60      245.73     17.25 o 
   1   4   6      316.20      309.94     17.92 o 
   2   4   6      177.36      179.96     19.59 o 
   3   4   6      631.14      596.63     14.17 o 
   4   4   6      120.19      134.29      9.44 o 
   5   4   6       71.59       69.53     19.75 o 
  -5   5   6      131.47      137.13     12.19 o 
  -4   5   6        2.74        0.78      4.72 o 
  -3   5   6      137.12      136.06      7.78 o 
  -2   5   6       68.77       71.32      5.27 o 
  -1   5   6      356.35      335.23     10.45 o 
   0   5   6      772.91      733.29     39.84 o 
   1   5   6      252.96      246.84     19.36 o 
   2   5   6       68.64       79.79     19.64 o 
   3   5   6      150.97      156.91      7.08 o 
   4   5   6        3.01       -0.64      6.13 o 
   5   5   6      143.08      129.33     10.57 o 
  -4   6   6        2.20        7.68      5.56 o 
  -3   6   6       36.72       40.36      5.42 o 
  -2   6   6      279.76      265.20     10.11 o 
  -1   6   6      115.23      111.00      6.73 o 
   0   6   6      884.83      805.92     16.53 o 
   1   6   6      124.87      117.55      6.31 o 
   2   6   6      251.99      242.01     11.32 o 
   3   6   6       34.17       39.19      4.86 o 
   4   6   6        1.66       -3.22      3.22 o 
  -3   7   6       43.51       45.07      8.68 o 
  -2   7   6       43.82       47.44      5.71 o 
  -1   7   6       97.41       99.11      6.47 o 
   0   7   6       30.95       28.89      4.32 o 
   1   7   6       97.87       85.84      6.30 o 
   2   7   6       55.10       57.33      5.21 o 
   3   7   6       41.36       41.32      4.24 o 
  -2   8   6      183.93      191.00     12.46 o 
  -1   8   6      139.84      157.69      6.34 o 
   0   8   6       21.57       22.28      5.01 o 
   1   8   6      144.23      142.03      7.90 o 
   2   8   6      191.41      199.05     14.07 o 
   1   0   7     2073.04     2347.99     68.78 o 
   2   0   7      192.82      186.98     10.31 o 
   3   0   7       42.09       53.98     10.24 o 
   4   0   7      291.86      279.45     16.25 o 
   5   0   7       94.74      107.17     13.35 o 
   6   0   7      146.57      153.56      9.87 o 
  -6   1   7      102.78      103.53      8.78 o 
  -5   1   7      147.06      128.53     29.27 o 
  -4   1   7       50.54       35.39     32.27 o 
  -3   1   7     1862.13     1858.10     84.91 o 
  -2   1   7      241.65      267.62     12.87 o 
  -1   1   7      957.55     1034.52     25.08 o 
   0   1   7     6682.84     7181.12    129.78 o 
   1   1   7      926.98     1047.24     47.63 o 
   2   1   7      252.34      262.20     18.47 o 
   3   1   7     1864.65     1939.45     86.25 o 
   4   1   7       49.94       55.09      9.01 o 
   5   1   7      142.08      126.09     14.80 o 
   6   1   7      101.78      109.06     11.46 o 
  -5   2   7       30.50       36.34      9.40 o 
  -4   2   7        5.20        2.53      3.44 o 
  -3   2   7      623.83      621.11     35.72 o 
  -2   2   7      907.10      966.41     33.80 o 
  -1   2   7     1001.99     1084.49     36.08 o 
   0   2   7      768.43      829.12     16.06 o 
   1   2   7     1168.28     1219.74     52.64 o 
   2   2   7      955.16     1036.55     49.75 o 
   3   2   7      653.15      663.96     38.40 o 
   4   2   7        2.85       -4.13     11.07 o 
   5   2   7       18.72        6.12      9.90 o 
  -5   3   7        9.67        8.90      6.68 o 
  -4   3   7      236.43      235.03      9.22 o 
  -3   3   7       97.83       83.17      9.40 o 
  -2   3   7      117.93      135.88      9.84 o 
  -1   3   7      339.71      382.53     11.69 o 
   0   3   7     6272.87     6358.66    129.08 o 
   2   3   7       76.66       89.48     14.69 o 
   3   3   7       92.00       77.72      8.63 o 
   4   3   7      223.12      251.33     21.92 o 
   5   3   7        8.28        3.09      6.89 o 
  -5   4   7        6.42        4.34      6.01 o 
  -4   4   7      169.19      183.39     10.73 o 
  -3   4   7      620.02      590.24     15.67 o 
  -2   4   7      229.54      226.64     14.09 o 
  -1   4   7      443.59      429.34     19.20 o 
   0   4   7      210.92      182.07     14.69 o 
   1   4   7      456.86      428.24     22.04 o 
   2   4   7      172.04      201.32     22.70 o 
   3   4   7      624.50      585.82     13.75 o 
   4   4   7      145.11      150.60      9.81 o 
   5   4   7        8.36        2.12     12.02 o 
  -4   5   7       29.18       32.89      8.46 o 
  -3   5   7     1337.38     1284.64     28.29 o 
  -2   5   7       12.50        8.65      3.70 o 
  -1   5   7       55.62       54.06      4.59 o 
   0   5   7      313.05      312.72     22.93 o 
   1   5   7       35.97       32.83      9.57 o 
   2   5   7        9.88       12.86      4.88 o 
   3   5   7     1279.83     1270.39     24.81 o 
   4   5   7       26.83       25.04      5.55 o 
  -4   6   7       67.25       64.01      6.79 o 
  -3   6   7       13.07       17.74      6.29 o 
  -2   6   7       88.30       92.75      6.91 o 
  -1   6   7      168.80      165.49      7.66 o 
   0   6   7      165.02      151.86      7.10 o 
   1   6   7      189.02      190.28      7.26 o 
   2   6   7       63.29       64.63      5.07 o 
   3   6   7       14.49       14.74      4.16 o 
   4   6   7       82.72       77.26      5.06 o 
  -3   7   7       54.26       66.22      9.24 o 
  -2   7   7       48.53       52.72      6.92 o 
  -1   7   7        7.05        5.46      3.90 o 
   0   7   7       49.13       54.29      5.12 o 
   1   7   7        8.43        6.33      4.62 o 
   2   7   7       46.07       45.14      4.95 o 
   3   7   7       49.06       45.16      4.13 o 
  -2   8   7       38.90       32.16      6.90 o 
  -1   8   7       93.87       92.39      5.14 o 
   0   8   7      232.81      232.59      9.11 o 
   1   8   7       80.78       78.44      5.94 o 
   0   0   8      964.13      984.02     24.43 o 
   1   0   8      780.64      797.54     26.63 o 
   2   0   8      687.75      697.25     25.58 o 
   3   0   8      111.75      118.97     14.36 o 
   4   0   8       96.67       99.31      8.62 o 
   5   0   8      342.88      362.58     21.15 o 
   6   0   8        1.18        8.46      6.90 o 
  -6   1   8       50.25       59.87      9.01 o 
  -5   1   8      171.28      143.23     13.91 o 
  -4   1   8      110.38      112.96      9.35 o 
  -3   1   8      622.41      638.80     36.39 o 
  -2   1   8       15.67       23.15      5.04 o 
  -1   1   8      599.93      643.09     16.50 o 
   0   1   8      218.79      240.01      5.46 o 
   1   1   8      473.20      529.07     30.72 o 
   2   1   8       36.26       42.96      8.90 o 
   3   1   8      626.34      628.34     37.06 o 
   4   1   8      101.34       93.25      8.95 o 
   5   1   8      161.95      147.90     15.58 o 
   6   1   8       56.24       54.64      8.68 o 
  -5   2   8       58.42       71.78     10.80 o 
  -4   2   8      320.88      317.54     10.52 o 
  -3   2   8     1068.90     1006.17     51.97 o 
  -2   2   8     1564.53     1629.76     52.80 o 
  -1   2   8     1384.69     1346.70     42.81 o 
   0   2   8       89.38       77.64      3.00 o 
   2   2   8     1596.43     1684.82     76.23 o 
   3   2   8     1095.52     1038.22     54.53 o 
   4   2   8      313.91      313.77     16.80 o 
   5   2   8       61.33       49.97     11.24 o 
  -5   3   8       38.94       30.60      8.12 o 
  -4   3   8      526.74      530.96     14.47 o 
  -3   3   8       56.30       47.86     10.96 o 
  -2   3   8      301.93      300.12     15.15 o 
  -1   3   8      174.19      159.41     10.04 o 
   0   3   8      517.33      546.53     13.56 o 
   2   3   8      218.51      219.21     10.34 o 
   3   3   8       49.65       51.89      7.97 o 
   4   3   8      483.31      514.49     18.96 o 
   5   3   8       42.39       61.10     11.80 o 
  -5   4   8        2.63       -0.33      5.79 o 
  -4   4   8       26.02       31.29      4.48 o 
  -3   4   8      116.89      122.74      7.89 o 
  -2   4   8       35.57       26.70      5.22 o 
  -1   4   8        8.38        3.51      4.83 o 
   0   4   8     2166.58     1978.40     86.14 o 
   2   4   8       18.47       24.60      6.68 o 
   3   4   8      125.32      128.95      6.52 o 
   4   4   8       32.29       43.49      6.15 o 
   5   4   8        5.41       -8.95     15.86 o 
  -4   5   8      132.77      133.33      9.19 o 
  -3   5   8       18.74       21.29      4.01 o 
  -2   5   8       52.28       44.29      4.53 o 
  -1   5   8       29.23       23.33      4.21 o 
   0   5   8        6.18        1.57      3.94 o 
   1   5   8       33.09       22.04      8.79 o 
   2   5   8       60.12       62.51      4.75 o 
   3   5   8       19.42       26.18      4.51 o 
   4   5   8      139.16      143.52     17.25 o 
  -4   6   8        8.12       13.85      5.26 o 
  -3   6   8       27.12       23.76      4.94 o 
  -2   6   8      331.66      308.45     11.01 o 
  -1   6   8      233.48      221.69      8.28 o 
   0   6   8      197.25      189.20      7.56 o 
   1   6   8      253.92      241.47      7.98 o 
   2   6   8      359.58      356.97      9.63 o 
   3   6   8       43.52       39.56      4.67 o 
   4   6   8        7.08        3.46      3.14 o 
  -3   7   8       46.83       46.63      8.12 o 
  -2   7   8      146.55      149.41     10.69 o 
  -1   7   8        8.44        5.68      3.96 o 
   0   7   8      327.67      337.89      8.60 o 
   1   7   8        7.72        9.84      4.64 o 
   2   7   8      141.40      144.74      6.91 o 
   3   7   8       45.18       46.67      4.09 o 
  -1   8   8       94.67      102.73      5.17 o 
   0   8   8      167.61      188.90      8.22 o 
   1   8   8      100.15      105.07      6.95 o 
   1   0   9      378.32      410.10     22.37 o 
   2   0   9      310.33      313.62     15.14 o 
   3   0   9      342.31      361.14     26.38 o 
   4   0   9      398.92      378.39     14.57 o 
   5   0   9       75.50       62.54     11.02 o 
  -5   1   9      245.22      269.88     17.25 o 
  -4   1   9       43.50       39.10      6.15 o 
  -3   1   9      104.23       89.48     13.69 o 
  -2   1   9     1764.74     1908.76     59.57 o 
  -1   1   9      555.36      578.30     21.20 o 
   0   1   9       55.03       44.95      2.00 o 
   2   1   9     1748.98     1848.30     84.80 o 
   3   1   9       64.74       84.14     14.25 o 
   4   1   9       48.66       46.29      7.29 o 
   5   1   9      215.40      238.83     18.14 o 
  -5   2   9       49.54       46.30      9.13 o 
  -4   2   9      113.57      114.46     11.40 o 
  -3   2   9      123.52      129.12      9.81 o 
  -2   2   9     1118.24     1113.82     39.31 o 
  -1   2   9     1513.32     1522.78     48.19 o 
   0   2   9     1958.99     2162.00    101.19 o 
   2   2   9     1150.73     1156.42     54.81 o 
   3   2   9      142.29      145.79     18.59 o 
   4   2   9      122.91      109.25     10.31 o 
   5   2   9       42.15       40.18     10.68 o 
  -5   3   9       19.21       20.37      7.35 o 
  -4   3   9       42.55       38.59      5.61 o 
  -3   3   9       70.92       77.89      8.11 o 
  -2   3   9     1404.20     1411.83     66.27 o 
  -1   3   9      107.40      113.99      9.06 o 
   0   3   9       41.50       50.41      7.57 o 
   2   3   9     1505.54     1502.54     38.64 o 
   3   3   9       63.23       63.55     10.80 o 
   4   3   9       35.86       44.92      7.81 o 
   5   3   9       17.65       28.82     10.57 o 
  -5   4   9       37.92       26.60      6.57 o 
  -4   4   9      147.13      141.83      7.52 o 
  -3   4   9       70.39       71.55      7.12 o 
  -2   4   9      640.76      599.86     16.43 o 
  -1   4   9      294.14      240.61     19.48 o 
   0   4   9      347.97      333.20     21.48 o 
   2   4   9      609.86      581.38     23.70 o 
   3   4   9       76.10       92.52      8.59 o 
   4   4   9      139.08      136.56     11.86 o 
   5   4   9       36.32       23.93      8.57 o 
  -4   5   9       11.06       10.98      4.75 o 
  -3   5   9      236.75      238.14      8.36 o 
  -2   5   9      134.97      123.61      7.82 o 
  -1   5   9      605.27      567.27     14.76 o 
   0   5   9        1.78       -4.45      4.45 o 
   1   5   9      558.91      548.10     19.87 o 
   2   5   9      134.39      133.32      7.20 o 
   3   5   9      222.52      244.40     10.85 o 
   4   5   9       13.41        8.07      4.81 o 
  -4   6   9      188.99      178.84     13.80 o 
  -3   6   9       16.19       17.10      4.52 o 
  -2   6   9      139.80      130.50      9.25 o 
  -1   6   9       58.07       53.74      4.75 o 
   0   6   9       47.99       42.95      4.49 o 
   1   6   9       68.86       63.31      5.35 o 
   2   6   9      129.37      122.40      5.95 o 
   3   6   9       14.55       10.21      3.91 o 
   4   6   9      178.02      170.20      6.09 o 
  -3   7   9       19.16       20.92      7.23 o 
  -2   7   9      169.25      186.79      9.32 o 
  -1   7   9      149.82      163.09      8.51 o 
   0   7   9      211.92      221.13      9.23 o 
   1   7   9      142.99      149.81      7.27 o 
   2   7   9      161.48      167.22      7.45 o 
   3   7   9       21.30       13.69      3.13 o 
  -1   8   9      131.29      138.28      7.94 o 
   0   8   9       39.79       45.63      8.26 o 
   1   8   9      131.35      106.66      6.04 o 
   0   0  10       14.67       17.57      1.79 o 
   2   0  10      993.04     1103.56     38.20 o 
   3   0  10      161.36      180.07     19.25 o 
   4   0  10       24.27       30.80      6.59 o 
   5   0  10       66.91       62.66     10.91 o 
  -5   1  10       97.60      113.29     12.91 o 
  -4   1  10      290.42      304.26     12.89 o 
  -3   1  10       32.30       30.60     11.24 o 
  -2   1  10     1938.82     2028.36     64.80 o 
  -1   1  10      380.63      418.78     23.59 o 
   0   1  10      470.18      526.79     19.09 o 
   2   1  10     2062.37     2132.87     93.15 o 
   3   1  10       25.13       32.27     12.13 o 
   4   1  10      285.37      304.90     14.19 o 
   5   1  10       97.91      131.21     14.69 o 
  -5   2  10       51.14       49.86      9.13 o 
  -4   2  10       92.51       85.26      6.99 o 
  -3   2  10      173.94      161.00     11.06 o 
  -2   2  10      861.85      853.55     31.63 o 
  -1   2  10      167.61      184.74     14.58 o 
   0   2  10     1179.03     1192.14     51.86 o 
   2   2  10      830.23      825.76     28.82 o 
   3   2  10      241.56      227.66     25.10 o 
   4   2  10       82.58       82.29     11.18 o 
   5   2  10       54.95       80.80     12.24 o 
  -5   3  10       12.99        7.28      4.64 o 
  -4   3  10      241.02      240.14      9.29 o 
  -3   3  10      335.14      310.04      9.35 o 
  -2   3  10      377.25      344.33     25.60 o 
  -1   3  10      201.31      171.61     15.25 o 
   0   3  10      318.74      355.68     20.59 o 
   2   3  10      400.85      374.60     15.36 o 
   3   3  10      307.55      309.72     14.51 o 
   4   3  10      189.84      189.37     12.63 o 
   5   3  10        9.53       10.91      9.79 o 
  -5   4  10        7.77        2.56      5.56 o 
  -4   4  10       24.70       26.09      4.47 o 
  -3   4  10       73.52       72.72      5.59 o 
  -2   4  10       51.48       57.15      6.05 o 
  -1   4  10       44.68       50.64     11.13 o 
   0   4  10      994.92      949.64     46.19 o 
   2   4  10       37.44       42.36      6.14 o 
   3   4  10       98.66       90.02      7.83 o 
   4   4  10       24.80       16.70      5.45 o 
   5   4  10        4.83       -6.57      6.57 o 
  -4   5  10       71.53       67.28      7.81 o 
  -3   5  10       85.88       96.73      7.08 o 
  -2   5  10       90.38       85.26      7.24 o 
  -1   5  10     2400.62     2195.63     42.92 o 
   0   5  10        1.18        6.69      3.46 o 
   1   5  10     2450.35     2282.00     39.94 o 
   2   5  10       81.70       79.10      5.30 o 
   3   5  10       74.13       74.93      6.87 o 
   4   5  10       74.40       59.46      5.82 o 
  -3   6  10      253.72      274.24      9.81 o 
  -2   6  10       93.60       98.23      8.30 o 
  -1   6  10       26.75       25.27      4.08 o 
   0   6  10        1.60        3.98      4.31 o 
   1   6  10       36.49       40.99      4.84 o 
   2   6  10      116.26      115.22      6.19 o 
   3   6  10      265.59      265.12      8.58 o 
  -2   7  10       85.78      105.09      7.67 o 
  -1   7  10       11.58       11.57      3.81 o 
   0   7  10       55.48       67.46      5.99 o 
   1   7  10       11.54       14.71      4.07 o 
   2   7  10      107.82      125.48      6.48 o 
   0   8  10       27.07       27.52      5.15 o 
   2   0  11      994.46      974.15     50.69 o 
   3   0  11       13.15       12.83      6.66 o 
   4   0  11       65.77       63.97      7.62 o 
   5   0  11       52.27       44.52     10.57 o 
  -5   1  11       33.47       36.95      9.13 o 
  -4   1  11      259.28      266.74     14.08 o 
  -3   1  11      333.81      319.26     15.05 o 
  -2   1  11      146.23      163.83     11.71 o 
  -1   1  11      259.81      278.22     18.36 o 
   0   1  11      838.80      961.05     30.38 o 
   3   1  11      320.00      305.11     15.93 o 
   4   1  11      246.30      237.36     13.22 o 
   5   1  11       36.50       37.32     12.80 o 
  -5   2  11      180.02      214.90     14.91 o 
  -4   2  11       51.26       51.64      5.37 o 
  -3   2  11      129.04      123.92      9.08 o 
  -2   2  11      778.92      725.75     29.06 o 
  -1   2  11     2565.37     2513.93    107.28 o 
   0   2  11        8.67       10.55      2.88 o 
   2   2  11      737.89      748.87     23.48 o 
   3   2  11      145.52      115.19     13.91 o 
   4   2  11       51.53       57.90      9.79 o 
   5   2  11      193.94      229.44     14.86 o 
  -5   3  11       15.99       18.70      6.68 o 
  -4   3  11      249.51      246.63      9.79 o 
  -3   3  11      139.94      134.74      6.71 o 
  -2   3  11       59.33       51.87      6.07 o 
  -1   3  11      218.07      216.01     17.36 o 
   0   3  11     1384.74     1365.75     60.21 o 
   2   3  11       56.22       61.43      6.34 o 
   3   3  11      126.03      115.13      8.74 o 
   4   3  11      259.19      271.58     14.22 o 
   5   3  11       14.25       19.59      9.79 o 
  -4   4  11      226.46      229.80      7.95 o 
  -3   4  11       20.97       25.49      4.90 o 
  -2   4  11      619.36      608.71     16.44 o 
  -1   4  11      171.18      156.76      8.63 o 
   0   4  11      350.08      300.15     20.03 o 
   1   4  11      139.07      130.43     13.35 o 
   2   4  11      669.79      619.43     12.46 o 
   3   4  11       18.13       14.23      5.40 o 
   4   4  11      244.84      258.03     13.10 o 
  -4   5  11       41.48       47.79     10.02 o 
  -3   5  11      245.19      258.84     10.07 o 
  -2   5  11       88.44       78.10      7.00 o 
  -1   5  11        7.61        7.77      4.11 o 
   0   5  11        7.26        7.00      3.82 o 
   1   5  11        4.16        1.77      3.69 o 
   2   5  11       91.97       94.54      5.22 o 
   3   5  11      234.29      248.76     12.60 o 
   4   5  11       49.15       46.55      7.27 o 
  -3   6  11       15.40       22.48      4.44 o 
  -2   6  11      360.29      352.37     13.53 o 
  -1   6  11        3.27        0.86      3.61 o 
   0   6  11       65.82       58.77      5.75 o 
   1   6  11        0.84        2.52      3.78 o 
   2   6  11      326.32      339.84     10.36 o 
   3   6  11       15.03       14.43      5.00 o 
  -2   7  11      179.60      174.59      8.50 o 
  -1   7  11      213.60      208.05     10.70 o 
   0   7  11      404.61      416.42     15.52 o 
   1   7  11      215.88      213.80      9.45 o 
   2   7  11      183.68      174.35      7.31 o 
   2   0  12      785.42      744.86     23.15 o 
   3   0  12      152.28      148.78      9.42 o 
   4   0  12       22.58       14.36     14.13 o 
   5   0  12       41.02       43.91      7.90 o 
  -5   1  12       19.04       34.72      9.24 o 
  -4   1  12       80.87       98.41      9.05 o 
  -3   1  12      216.61      220.13     21.09 o 
  -2   1  12      335.63      294.48     10.98 o 
  -1   1  12      271.12      270.21     18.70 o 
   3   1  12      202.20      194.87     16.14 o 
   4   1  12       91.68       92.34     15.41 o 
   5   1  12       22.45       30.01     10.29 o 
  -4   2  12       25.78       23.86      5.55 o 
  -3   2  12      182.48      164.98     11.26 o 
  -2   2  12       45.28       46.52     11.35 o 
  -1   2  12     1189.34     1179.90     55.76 o 
   2   2  12       34.12       31.83      4.34 o 
   3   2  12      214.19      175.50      9.31 o 
   4   2  12       20.97       18.43      7.27 o 
   5   2  12      144.96      162.75     20.81 o 
  -5   3  12        9.45       12.58      6.45 o 
  -4   3  12       94.72       96.45      6.35 o 
  -3   3  12       56.03       49.78      5.31 o 
  -2   3  12      253.90      215.49     10.01 o 
  -1   3  12        5.54        7.35      6.79 o 
   0   3  12        3.48       -0.22      5.23 o 
   1   3  12        7.67        5.01      4.34 o 
   2   3  12      274.03      260.54     13.19 o 
   3   3  12       55.53       46.44      6.62 o 
   4   3  12      133.01      140.84     11.46 o 
   5   3  12        9.80        2.00      8.12 o 
  -4   4  12      180.67      186.44      8.39 o 
  -3   4  12       51.22       46.54      6.26 o 
  -2   4  12      709.78      668.00     17.36 o 
  -1   4  12      228.73      228.92      9.12 o 
   0   4  12       42.77       33.50      8.24 o 
   1   4  12      238.94      231.66     11.81 o 
   2   4  12      675.88      638.25     12.86 o 
   3   4  12       47.63       48.48      5.39 o 
   4   4  12      180.48      183.14     11.53 o 
  -4   5  12       43.90       53.08      6.10 o 
  -3   5  12       36.10       34.93      5.06 o 
  -2   5  12      409.07      418.02     13.29 o 
  -1   5  12      395.18      392.63     11.87 o 
   0   5  12      152.92      149.91      7.18 o 
   1   5  12      459.11      430.59     11.61 o 
   2   5  12      401.04      417.53     11.25 o 
   3   5  12       32.29       27.11      4.89 o 
   4   5  12       41.37       32.35      4.68 o 
  -3   6  12       27.57       29.67      4.54 o 
  -2   6  12      161.01      163.38      9.39 o 
  -1   6  12       43.84       40.90      4.35 o 
   0   6  12        7.61        3.31      3.88 o 
   1   6  12       31.18       31.86      4.59 o 
   2   6  12      136.13      131.87      5.87 o 
   3   6  12       29.49       27.00      3.97 o 
  -2   7  12      132.65      126.50      7.06 o 
  -1   7  12       22.90       27.64      6.06 o 
   0   7  12       11.08       19.71      4.26 o 
   1   7  12       22.76       27.09      4.06 o 
   2   7  12      122.70      122.25      5.61 o 
   2   0  13      123.25      120.19      6.57 o 
   3   0  13       51.78       40.53      6.95 o 
   4   0  13      769.80      834.34     24.94 o 
   5   0  13        4.19       18.35      7.29 o 
  -5   1  13      146.80      204.33     14.58 o 
  -4   1  13      283.72      281.50     13.18 o 
  -3   1  13      562.37      530.74     12.84 o 
  -2   1  13       89.23       74.41      5.80 o 
   3   1  13      590.25      571.98     13.58 o 
   4   1  13      302.47      315.97     14.41 o 
   5   1  13      142.30      153.11     30.88 o 
  -4   2  13      206.76      186.16      7.81 o 
  -3   2  13      799.29      794.99     19.51 o 
  -2   2  13        9.49        7.50      5.08 o 
  -1   2  13     1084.49      947.86     47.19 o 
   2   2  13       10.80        5.12      7.35 o 
   3   2  13      787.28      775.41     17.01 o 
   4   2  13      194.89      188.74     12.18 o 
   5   2  13       15.51       20.82      6.06 o 
  -4   3  13       67.42       61.27      5.69 o 
  -3   3  13      237.45      223.21      9.54 o 
  -2   3  13      812.17      766.27     23.24 o 
  -1   3  13       33.56       37.53      5.78 o 
   1   3  13       28.11       29.82      5.95 o 
   2   3  13      785.63      742.59     17.08 o 
   3   3  13      209.21      185.29      8.99 o 
   4   3  13       64.62       71.75      8.67 o 
   5   3  13       31.87       16.47      7.46 o 
  -4   4  13       87.09       99.28      6.73 o 
  -3   4  13       22.25       24.34      5.66 o 
  -2   4  13       46.50       47.96      5.47 o 
  -1   4  13      211.39      204.31     11.09 o 
   0   4  13        6.80        6.09      7.07 o 
   1   4  13      206.13      199.34      9.35 o 
   2   4  13       53.05       50.61      4.46 o 
   3   4  13       27.14       20.61      4.37 o 
   4   4  13      101.44      102.71     11.18 o 
  -4   5  13       16.46       14.99      4.87 o 
  -3   5  13      347.68      352.58     11.40 o 
  -2   5  13      666.33      694.18     22.75 o 
  -1   5  13      700.36      676.88     17.88 o 
   0   5  13       11.65        9.54      3.92 o 
   1   5  13      727.65      711.55     16.03 o 
   2   5  13      698.67      711.63     15.43 o 
   3   5  13      338.55      337.22     12.16 o 
   4   5  13       12.21       10.76      3.95 o 
  -3   6  13       28.31       23.50      4.15 o 
  -2   6  13       15.97       20.35      5.54 o 
  -1   6  13       77.88       74.34     10.46 o 
   0   6  13       15.48       12.67      4.11 o 
   1   6  13       70.18       73.29      5.52 o 
   2   6  13       23.97       24.64      3.42 o 
   3   6  13       35.75       25.59      3.72 o 
  -2   7  13        0.77       -4.34      5.56 o 
  -1   7  13      100.54      114.97      8.34 o 
   0   7  13       66.67       60.22      5.16 o 
   1   7  13      108.32      123.28      6.76 o 
   2   7  13        3.63        1.07      3.70 o 
   2   0  14      229.98      215.32     11.13 o 
   3   0  14       23.91       18.37      4.79 o 
   4   0  14      186.62      188.73      9.50 o 
   5   0  14       11.57       19.23      7.68 o 
  -5   1  14        7.92       10.80      7.68 o 
  -4   1  14       93.88       98.00      7.70 o 
  -3   1  14        8.72       16.09      6.19 o 
  -2   1  14      102.15       92.65      6.09 o 
   2   1  14       89.02       80.24     11.35 o 
   3   1  14       13.51       18.69      4.98 o 
   4   1  14       82.69       86.90     32.00 o 
   5   1  14        8.92       10.78      7.51 o 
  -4   2  14       56.11       45.59      4.68 o 
  -3   2  14     1519.80     1471.36     31.92 o 
  -2   2  14       29.39       35.17      8.01 o 
   2   2  14       21.53       33.02      3.49 o 
   3   2  14     1493.89     1464.35     27.19 o 
   4   2  14       55.83       56.41      8.04 o 
   5   2  14        5.00        0.00      7.68 o 
  -4   3  14       40.14       52.18      8.49 o 
  -3   3  14      468.01      483.67     14.30 o 
  -2   3  14       26.86       24.58      5.47 o 
  -1   3  14        7.50       16.80      6.68 o 
   0   3  14        0.16       -5.90      6.12 o 
   1   3  14       11.54        9.75      4.21 o 
   2   3  14       44.11       38.60      4.22 o 
   3   3  14      498.34      475.14     12.74 o 
   4   3  14       28.79       29.09      7.20 o 
  -4   4  14       21.39       29.00      4.71 o 
  -3   4  14      140.96      144.39      8.04 o 
  -2   4  14      228.90      229.33      9.96 o 
  -1   4  14       24.73       29.11      5.88 o 
   0   4  14      522.39      500.64     17.87 o 
   1   4  14       31.50       36.65      5.18 o 
   2   4  14      236.23      243.79      7.89 o 
   3   4  14      140.21      131.20      7.55 o 
   4   4  14       27.45       23.96     15.86 o 
  -3   5  14       56.10       48.92      5.07 o 
  -2   5  14       57.39       52.28      5.71 o 
  -1   5  14       27.98       27.80      4.97 o 
   0   5  14        0.93        1.76      3.74 o 
   1   5  14        9.50       10.55      3.94 o 
   2   5  14       65.96       66.08      4.97 o 
   3   5  14       62.21       62.54      6.55 o 
  -3   6  14       44.50       44.56      4.26 o 
  -2   6  14        5.47       -1.88      4.72 o 
  -1   6  14       72.19       77.01      9.79 o 
   0   6  14      305.20      295.10      9.21 o 
   1   6  14       56.05       64.05      5.07 o 
   2   6  14        7.56        4.60      3.46 o 
  -1   7  14      102.33       95.07      7.63 o 
   0   7  14       45.09       36.68      4.89 o 
   1   7  14       99.54      104.98      6.07 o 
   2   0  15        1.95        4.95      2.64 o 
   3   0  15       54.08       47.97      6.13 o 
   4   0  15      159.01      177.56      9.23 o 
   5   0  15      110.68       82.58      9.68 o 
  -4   1  15       23.87       14.91      8.85 o 
  -3   1  15      490.98      471.37     17.23 o 
  -2   1  15      106.64      104.19      6.51 o 
   2   1  15      123.37      123.09     12.46 o 
   3   1  15      469.42      459.23     14.44 o 
   4   1  15       32.41       19.70      5.74 o 
   5   1  15       26.97        6.68      7.79 o 
  -4   2  15       75.75       65.91      7.20 o 
  -3   2  15      458.06      459.98     13.75 o 
  -2   2  15      132.30      131.64      9.31 o 
  -1   2  15     1107.76     1134.49     39.73 o 
   1   2  15     1216.53     1135.38     40.95 o 
   2   2  15      127.95      130.81     10.15 o 
   3   2  15      429.14      426.01     14.13 o 
   4   2  15       77.12       63.69      6.75 o 
  -4   3  15       26.67       22.49      5.27 o 
  -3   3  15      197.56      190.33     11.52 o 
  -2   3  15      141.14      133.53     12.07 o 
  -1   3  15      120.73      118.38      9.30 o 
   0   3  15      751.82      638.10     17.39 o 
   1   3  15      140.24      127.66      6.16 o 
   2   3  15      144.15      146.14      8.97 o 
   3   3  15      225.92      201.37      9.86 o 
   4   3  15       23.51       20.79      6.37 o 
  -4   4  15      104.15      109.42      6.16 o 
  -3   4  15      129.01      127.89      7.60 o 
  -2   4  15      427.72      425.52     13.19 o 
  -1   4  15      128.35      123.31      9.64 o 
   0   4  15      263.03      257.79     13.91 o 
   1   4  15      158.00      159.20      8.52 o 
   2   4  15      392.61      406.94     13.45 o 
   3   4  15      130.61      127.45      7.76 o 
   4   4  15       96.80       80.31     12.97 o 
  -3   5  15      176.45      187.57      7.98 o 
  -2   5  15       78.60       63.50      5.86 o 
  -1   5  15      151.80      159.93     15.14 o 
   0   5  15        2.31        4.73      3.93 o 
   1   5  15      153.85      166.07      7.56 o 
   2   5  15       77.94       80.97      7.00 o 
   3   5  15      205.10      210.61      8.97 o 
  -2   6  15       88.22      101.61     11.02 o 
  -1   6  15       63.16       59.54      9.13 o 
   0   6  15       71.80       78.29      5.68 o 
   1   6  15       84.71       80.48      5.50 o 
   2   6  15       99.81       96.32      5.39 o 
   0   7  15      144.55      146.70      7.51 o 
   1   0  16      644.44      587.50     24.26 o 
   2   0  16       30.32       32.73      5.75 o 
   3   0  16      168.19      179.13      9.38 o 
   4   0  16      276.28      298.45     13.22 o 
  -4   1  16      105.96      101.69     13.86 o 
  -3   1  16       11.49        6.25      6.24 o 
  -2   1  16      673.17      653.12     13.56 o 
  -1   1  16      355.57      318.73     16.14 o 
   1   1  16      306.94      278.22     17.03 o 
   2   1  16      654.84      630.43     22.48 o 
   3   1  16        8.55        9.47      5.29 o 
   4   1  16      103.00       92.30     13.41 o 
  -4   2  16       93.90       94.96      8.22 o 
  -3   2  16      191.43      179.50      8.80 o 
  -2   2  16       22.50       32.14      5.62 o 
  -1   2  16      682.81      649.69     14.76 o 
   0   2  16      389.04      387.32     16.44 o 
   1   2  16      672.87      625.60     28.32 o 
   2   2  16       26.55       27.04      6.65 o 
   3   2  16      134.29      133.89      9.10 o 
   4   2  16       88.73      100.47      9.39 o 
  -4   3  16       60.82       66.71      5.61 o 
  -3   3  16      293.07      272.05     10.38 o 
  -2   3  16       82.29       66.71      7.54 o 
  -1   3  16       54.64       50.42      5.50 o 
   0   3  16       51.60       65.62      7.58 o 
   1   3  16       63.40       62.75      4.85 o 
   2   3  16       64.06       52.56      6.64 o 
   3   3  16      272.83      267.56     10.97 o 
   4   3  16       58.17       52.86      7.16 o 
  -3   4  16       82.17       77.63      6.36 o 
  -2   4  16      404.35      427.63     16.14 o 
  -1   4  16      424.38      441.49     26.04 o 
   0   4  16      126.45      142.18     10.07 o 
   1   4  16      395.44      388.48     10.62 o 
   2   4  16      443.63      456.51     13.87 o 
   3   4  16       97.68       91.40      6.23 o 
  -3   5  16       32.68       26.89      4.16 o 
  -2   5  16       26.41       26.29      4.85 o 
  -1   5  16      881.60      859.93     26.60 o 
   0   5  16       12.32       18.93      4.93 o 
   1   5  16      825.15      839.30     17.81 o 
   2   5  16       28.58       32.48      5.15 o 
   3   5  16       35.88       32.55      4.98 o 
  -2   6  16       62.45       66.55      9.79 o 
  -1   6  16       98.01      108.62      9.90 o 
   0   6  16        9.06        9.14      4.15 o 
   1   6  16       88.87       97.80      6.35 o 
   2   6  16       65.04       60.70      4.34 o 
   1   0  17      123.89      119.45      7.88 o 
   2   0  17      383.07      424.17     19.25 o 
   3   0  17        6.34        9.61      7.72 o 
   4   0  17       73.42       82.58      8.30 o 
  -4   1  17       34.80       31.16      6.10 o 
  -3   1  17      110.12      123.61      9.71 o 
  -2   1  17      281.90      272.29      7.79 o 
  -1   1  17       70.16       70.72      5.33 o 
   0   1  17      142.55      141.41     10.70 o 
   1   1  17       66.34       70.03      8.39 o 
   2   1  17      282.54      280.50     14.08 o 
   3   1  17      134.29      139.40     10.43 o 
   4   1  17       28.77       22.04     11.41 o 
  -4   2  17        5.20        3.36      4.70 o 
  -3   2  17      201.61      203.40      9.20 o 
  -2   2  17      173.31      172.63      9.99 o 
  -1   2  17      334.98      326.53      9.87 o 
   0   2  17        7.25        5.86      5.08 o 
   1   2  17      304.27      291.68     11.03 o 
   2   2  17      151.58      146.86     10.82 o 
   3   2  17      212.00      211.26     12.04 o 
   4   2  17        4.35       -5.54      5.54 o 
  -4   3  17       86.11       79.19      5.64 o 
  -3   3  17       62.38       70.29      6.17 o 
  -2   3  17       90.05       89.02      8.43 o 
  -1   3  17       63.48       58.52      7.74 o 
   0   3  17      454.78      475.50     19.47 o 
   1   3  17       64.84       66.07      5.04 o 
   2   3  17       67.18       68.44      6.56 o 
   3   3  17       66.51       69.41      7.77 o 
   4   3  17       93.07       88.23      8.03 o 
  -3   4  17       22.75       26.56      5.26 o 
  -2   4  17      246.49      244.85     11.87 o 
  -1   4  17       28.60       36.61      9.90 o 
   0   4  17       70.44       50.97     10.80 o 
   1   4  17       28.57       29.11      4.34 o 
   2   4  17      284.02      291.38     10.56 o 
   3   4  17       23.01       18.75      6.28 o 
  -2   5  17      220.07      200.50     13.30 o 
  -1   5  17       21.46       20.14      5.77 o 
   0   5  17        0.05       -0.63      4.78 o 
   1   5  17       31.42       30.61      3.71 o 
   2   5  17      202.74      195.38      8.54 o 
  -1   6  17       41.01       36.06      6.34 o 
   0   6  17        0.32       -0.57      4.22 o 
   1   6  17       33.65       34.33      3.72 o 
   0   0  18       79.59       77.79     12.91 o 
   1   0  18       20.69       26.91      4.49 o 
   2   0  18      224.62      199.48      9.27 o 
   3   0  18        0.36       -1.40      5.59 o 
   4   0  18        5.84        7.25      5.39 o 
  -4   1  18       32.60       28.89      5.70 o 
  -3   1  18       64.53       60.35      9.29 o 
  -2   1  18      457.16      458.10     10.29 o 
  -1   1  18      340.88      346.11     13.09 o 
   0   1  18       31.07       39.23      6.73 o 
   1   1  18      375.28      378.15     12.14 o 
   2   1  18      419.08      427.15     13.60 o 
   3   1  18       68.58       57.34      7.79 o 
   4   1  18       38.84       31.96      8.40 o 
  -4   2  18       57.27       48.78      5.62 o 
  -3   2  18      274.46      272.60     10.12 o 
  -2   2  18       13.78       14.25      5.11 o 
  -1   2  18       57.82       55.22      7.18 o 
   0   2  18        0.78       -2.50      5.19 o 
   1   2  18       67.60       71.75      8.39 o 
   2   2  18       18.77       13.48      4.71 o 
   3   2  18      262.68      269.57     21.09 o 
   4   2  18       60.08       49.93      6.36 o 
  -3   3  18      156.01      161.96      7.84 o 
  -2   3  18      339.48      352.51     13.90 o 
  -1   3  18      175.50      186.72     12.41 o 
   0   3  18      665.58      622.53     28.43 o 
   1   3  18      168.54      176.32      7.07 o 
   2   3  18      314.92      344.71     11.81 o 
   3   3  18      146.10      151.46     11.07 o 
  -3   4  18       41.51       43.05      8.11 o 
  -2   4  18        3.03        3.78      6.45 o 
  -1   4  18      162.86      150.46     17.03 o 
   0   4  18      425.71      421.34     25.60 o 
   1   4  18      186.34      196.75      7.42 o 
   2   4  18        8.94        5.32      4.41 o 
   3   4  18       32.77       45.96      9.01 o 
  -2   5  18       32.37       39.04      6.24 o 
  -1   5  18      209.29      220.35     14.25 o 
   0   5  18      173.37      170.86      8.43 o 
   1   5  18      218.34      217.97      6.34 o 
   2   5  18       26.60       24.10      4.35 o 
   0   6  18       61.18       59.06      5.81 o 
   1   0  19      484.20      506.44     16.15 o 
   2   0  19      269.99      314.12     11.31 o 
   3   0  19        1.52        2.00      7.79 o 
   4   0  19       92.71       95.01     14.86 o 
  -4   1  19       31.86       26.61      5.19 o 
  -3   1  19        2.67        9.32      5.94 o 
  -2   1  19      322.77      346.52     11.53 o 
  -1   1  19      366.88      388.29     13.57 o 
   0   1  19       25.15       25.20      6.38 o 
   1   1  19      356.16      361.28     15.93 o 
   2   1  19      295.54      310.42     11.37 o 
   3   1  19        4.95        6.21      5.63 o 
   4   1  19       33.91       21.76      5.34 o 
  -3   2  19       55.13       49.95      5.20 o 
  -2   2  19       27.88       24.06      7.18 o 
  -1   2  19      143.27      139.14     10.96 o 
   0   2  19      167.54      161.72     11.92 o 
   1   2  19      126.34      127.63      6.20 o 
   2   2  19       23.43       23.22      4.99 o 
   3   2  19       50.71       52.66      6.85 o 
  -3   3  19       75.93       82.02      8.03 o 
  -2   3  19      240.70      260.53     18.36 o 
  -1   3  19       83.56       94.65      9.97 o 
   0   3  19        6.61       -0.67      5.90 o 
   1   3  19       66.25       62.20      4.70 o 
   2   3  19      243.77      264.31     11.81 o 
   3   3  19       77.94       81.54      7.62 o 
  -2   4  19       60.22       62.21     11.35 o 
  -1   4  19      115.98      108.06     14.36 o 
   0   4  19       14.66       24.26      9.35 o 
   1   4  19      121.37      125.29      7.00 o 
   2   4  19       74.62       83.71      6.57 o 
  -2   5  19       31.23       38.62      7.79 o 
  -1   5  19       53.41       62.21      9.01 o 
   0   5  19       42.07       41.06      5.02 o 
   1   5  19       65.96       64.97      5.46 o 
   2   5  19       31.47       34.72      6.90 o 
   0   0  20      714.68      797.50     39.84 o 
   1   0  20       74.77       76.53      7.32 o 
   2   0  20      918.12     1005.61     23.41 o 
   3   0  20       49.37       39.62      8.90 o 
  -3   1  20       36.35       32.89      5.47 o 
  -2   1  20       20.81       17.41      5.43 o 
  -1   1  20      255.32      273.99     11.86 o 
   0   1  20      495.59      534.28     21.21 o 
   1   1  20      297.93      327.34     14.36 o 
   2   1  20       19.96       27.07      4.97 o 
   3   1  20       42.48       42.36      5.89 o 
  -3   2  20      152.05      142.52      8.25 o 
  -2   2  20      368.28      398.75     23.48 o 
  -1   2  20       84.67       89.75      9.80 o 
   0   2  20      116.95      112.83     10.54 o 
   1   2  20       88.01       87.28      5.96 o 
   2   2  20      374.20      424.08     12.68 o 
   3   2  20      155.66      151.52      9.13 o 
  -3   3  20      161.48      168.02     13.08 o 
  -2   3  20       98.97       95.93     12.46 o 
  -1   3  20       37.85       44.29      9.13 o 
   0   3  20       45.39       47.14      7.44 o 
   1   3  20       44.53       50.00      4.83 o 
   2   3  20      124.27      126.39      7.28 o 
   3   3  20      173.10      162.49      8.34 o 
  -2   4  20       27.41       33.05      7.68 o 
  -1   4  20       49.80       54.31     10.02 o 
   0   4  20       90.86       74.68     12.80 o 
   1   4  20       51.65       57.30      5.57 o 
   2   4  20       24.61       23.38      4.28 o 
  -1   5  20        8.33        6.79      5.23 o 
   0   5  20        9.93        7.13      3.78 o 
   1   5  20       19.80       15.31      3.53 o 
   1   0  21      112.72      127.91     10.47 o 
   2   0  21       46.40       55.90      6.90 o 
   3   0  21       44.29       46.74      7.90 o 
  -3   1  21      239.12      230.26     12.91 o 
  -2   1  21       79.71       67.78     11.80 o 
  -1   1  21       99.00      114.75      8.40 o 
   0   1  21      312.07      331.72     17.19 o 
   1   1  21       81.30      101.51      9.80 o 
   2   1  21       96.10      103.14      7.32 o 
   3   1  21      221.51      224.69     13.35 o 
  -3   2  21       68.69       59.99     10.02 o 
  -2   2  21       34.70       47.41      8.46 o 
  -1   2  21       61.85       70.71     12.91 o 
   0   2  21      229.27      241.01     13.18 o 
   1   2  21       63.61       76.30      5.16 o 
   2   2  21       36.69       42.80      5.03 o 
   3   2  21       62.27       63.39      6.33 o 
  -2   3  21       46.78       51.75      8.68 o 
  -1   3  21       10.38       21.15      8.12 o 
   0   3  21      864.80      872.58     31.27 o 
   1   3  21        6.40        7.82      3.15 o 
   2   3  21       47.52       61.13      6.98 o 
  -1   4  21       17.67       27.38      8.24 o 
   0   4  21       36.60       38.51      8.90 o 
   1   4  21       21.10       23.43      4.11 o 
   0   0  22      151.18      170.16     16.80 o 
   1   0  22      882.84      973.08     29.46 o 
   2   0  22      379.48      365.16     14.38 o 
  -2   1  22       30.56       34.28      7.90 o 
  -1   1  22      162.10      170.50     15.58 o 
   0   1  22       26.43       26.73      7.96 o 
   1   1  22      157.76      177.92     11.09 o 
   2   1  22       28.78       33.87      6.14 o 
  -2   2  22        8.61        5.45      6.23 o 
  -1   2  22       84.96       88.25     12.35 o 
   0   2  22       13.42       15.54      5.89 o 
   1   2  22       84.19       86.60      8.33 o 
   2   2  22       12.12       13.77      5.14 o 
  -2   3  22      138.17      135.11     11.57 o 
  -1   3  22       73.71       70.89     11.57 o 
   0   3  22       91.95       82.69     12.02 o 
   1   3  22       71.24       71.84      7.55 o 
   2   3  22      122.12      105.17     10.35 o 
   0   4  22       85.18       75.34     10.57 o 
   1   0  23      173.36      171.76     18.31 o 
   2   0  23      135.45      143.01     12.80 o 
  -2   1  23       29.89       34.39      7.57 o 
  -1   1  23      113.07      125.65     12.80 o 
   0   1  23       36.70       37.23      6.65 o 
   1   1  23       94.41      102.83      9.08 o 
   2   1  23       35.08       27.82      5.38 o 
  -2   2  23      167.67      168.27     13.02 o 
  -1   2  23       49.06       49.08      8.68 o 
   0   2  23       45.20       37.75      6.59 o 
   1   2  23       27.92       26.91      6.96 o 
   2   2  23      182.71      172.72     11.80 o 
  -1   3  23       60.97       58.09      9.01 o 
   0   3  23        5.40        8.90      6.79 o 
   1   3  23       69.89       64.19      6.57 o 
   0   0  24       62.68       63.88     10.91 o 
   1   0  24       16.10       13.58      6.90 o 
  -1   1  24      224.60      227.14     15.14 o 
   0   1  24       33.54       33.39      5.86 o 
   1   1  24      212.96      210.11     10.21 o 
  -1   2  24       12.75       13.91      6.57 o 
   0   2  24       14.71       12.29      7.62 o 
                                                 
